# Supplementary material for: Relationship between tooth macrowear and jaw morphofunctional traits in representative hypercarnivores
Source: PeerJ. 2024 Nov 11;12:e18435. doi: 10.7717/peerj.18435 (PMC11562772; doi:10.7717/peerj.18435)
Supplement: Supplemental Information 1 — Raw data containing model inputs/outputs from extruded 2D jaw models subjected to linear static finite element simulations. Ecomorph, carnivore category assigned to taxon. Finput_N, total input muscle force. Foutput_C_N, output node reaction force at canine tooth. Mec, mechanical efficiency (Foutput:Finput) of canine bite simulation. Foutput_m1_N, output node reaction force at carnassial toth (lower first molar). MEm1, mechanical efficiency of carnassial bite simulation. Sec_J, stored strain energy value from canine bite simulation. SEm1_J, stored strain energy value from carnassial bite simulation. SEcpull_J, stored strain energy value from canine pull simulation. Volume_mm3, jaw model volume. L_mm, jaw model length. Dm1_mm, jaw model depth at carnassial tooth position. Dc_mm, jaw model depth at canine position. macrowear_c, macrowear score for canine tooth. macrowear_m1, macrowear score for carnassial tooth. [file peerj-12-18435-s001.csv]

Ecomorph	Genus	Species	Specimen	Finput_N	Foutput_C_N	Mec	Foutput_m1_N	MEm1	Sec_J	SEm1_J	SEcpull_J	Volume_mm3	L_mm	Dm1_mm	Dc_mm	macrowear_c	macrowear_m1
Meat_Specialist	Acinonyx	jubatus	AMNH-VP 2502	347.8875	63.6	0.182817721	96.1	0.276238727	0.16462	0.09541	0.22261	92541.5	100.878	19.804	16.831	1	1
Meat_Specialist	Acinonyx	jubatus	AMNH 35997	6636.6	1257.876	0.189536208	1881.106	0.283444233	0.24058	0.12301	0.28644	637176	125.566	21.476	21.807	2	1
Meat_Specialist	Acinonyx	jubatus	AMNH35998	300.6858	68.2636	0.227026351	103.7674	0.345102429	1.72692	0.73757	1.86469	28390.5	133.896	20.822	27.04	2	1
Meat_Specialist	Acinonyx	jubatus	AMNH 36426	3967.974	632.6	0.159426448	1186.685	0.29906572	0.18343	0.07873	0.22688	1112410	124.235	21.132	21.211	2	1
Meat_Specialist	Acinonyx	jubatus	AMNH 80618	1369.3398	189.6155	0.138472204	296.1427	0.216266773	0.32526	0.20908	0.34836	272156	77.85	16.271	14.916	1	1
Meat_Specialist	Acinonyx	jubatus	AMNH 88626	4580.373	699.0561	0.152619907	1278.665	0.279161763	0.17684	0.07065	0.22308	1132770	122.882	21.545	21.014	1	1
Meat_Specialist	Acinonyx	jubatus	AMNH 119654	4349.583	730.601	0.167970355	1102.504	0.253473494	0.24376	0.12155	0.29078	1151280	125.651	21.026	23.596	1	1
Meat_Specialist	Acinonyx	jubatus	AMNH 119655	3415.767	585.349	0.171366782	863.8679	0.25290598	0.16742	0.08692	0.19847	852671	112.146	20.193	20.515	2	2
Meat_Specialist	Acinonyx	jubatus	AMNH 119656	4946.172	878.8296	0.177678738	1384.159	0.279844494	0.19613	0.0962	0.23134	1352950	130.509	26.121	26.532	1	1
Meat_Specialist	Acinonyx	jubatus	AMNH 119657	12867.6	2301.434	0.178854954	4174.521	0.324421104	0.2883	0.10668	0.01337	1076050	122.124	22.227	22.374	2	1
Bonecracker	Crocuta	crocuta	AMNH 971	1431.168	214.4989	0.149876814	337.6581	0.23593184	0.26753	0.14451	0.3095	385409	93.747	22.204	20.645	1	1
Bonecracker	Crocuta	crocuta	AMNH 20809	5368.503	1031.609	0.192159528	2014.428	0.37523086	0.12642	0.05619	0.1481	1226000	172.484	43.079	29.065	2	3
Bonecracker	Crocuta	crocuta	AMNH 20810	5600.721	914.53	0.163287905	1929.854	0.344572422	0.16283	0.07442	0.19572	1201900	165.955	42.023	30.667	3	3
Bonecracker	Crocuta	crocuta	AMNH 21542	6950.598	1297.946	0.186738753	2444.225	0.351656793	0.19938	0.08641	0.2341	1499460	181.083	46.754	34.336	3	3
Bonecracker	Crocuta	crocuta	AMNH 27765	5540.967	990.6366	0.178784064	1834.605	0.331098344	0.17777	0.07805	0.22495	1222790	166.972	41.947	32.35	1	2
Bonecracker	Crocuta	crocuta	AMNH 27766	5075.499	815.542	0.160682132	1513.048	0.298108225	0.22127	0.08365	0.26212	1105510	171.956	34.948	26.41	1	1
Bonecracker	Crocuta	crocuta	AMNH 27767	5637.741	1009.82	0.179117842	1965.042	0.348551308	0.24997	0.10915	0.28446	1288720	173.901	41.798	32.573	2	1
Bonecracker	Crocuta	crocuta	AMNH 36389	4798.356	757.2388	0.157812134	1515.858	0.31591195	0.16165	0.07277	0.19302	2975300	179.743	42.621	33.212	2	2
Bonecracker	Crocuta	crocuta	AMNH 36390	4893.258	706.1651	0.144313891	1436.294	0.293525091	0.14971	0.10663	0.17823	3125640	157.488	34.663	29.771	1	1
Bonecracker	Crocuta	crocuta	UMMZ 114799	799.65288	105	0.131306974	202	0.252609607	0.11299	0.0694	0.16604	399157	166.321	41.279	29.788	1	1
Scavenger	Hyaena	hyaena	AMNH 5	5940.978	895.5065	0.150733852	1874.279	0.315483242	0.09461	0.03862	0.09501	2903320	166.543	40.853	35.466	3	3
Scavenger	Hyaena	hyaena	AMNH 67	7567.605	1103.888	0.145870193	2223.3045	0.293792356	0.14825	0.06439	0.00001	3334270	177.461	44.616	40.779		2
Scavenger	Hyaena	hyaena	AMNH-VP 1544	845.83266	113	0.133596165	226	0.267192331	0.11877	0.05498	0.1659	318948	165.01	35.781	28.648	2	2
Scavenger	Hyaena	hyaena	AMNH 6151	2471.91	276.85	0.111998414	508.51	0.205715418	0.0821	0.04888	0.07143	822533	120.2506	24.8743	24.4301	1	1
Scavenger	Hyaena	hyaena	AMNH 6241	6126.354	753.921	0.123061939	1306.204	0.213210663	0.09432	0.05348	0.09057	2876910	171.724	43.098	31.596	1
Scavenger	Hyaena	hyaena	AMNH 54512	439.5957	62.836	0.142940434	123.381	0.28066926	1.32675	0.47082	1.38814	52954.1	170.526	36.955	36.434	1	2
Scavenger	Hyaena	hyaena	AMNH 81228	352.7994	49.059	0.139056359	92.6345	0.262569891	1.32559	0.50084	1.36976	40083.2	155.763	34.021	32.045	1	1
Test_Fossil	Hyaenodon	paucidens	AMNH 647	202.8906	32.1	0.158213343	78.4	0.386415142	0.1722	0.051	0.25604	38834.4	134.342	27.238	19.829	1	2
Test_Fossil	Hyaenodon	exiguus	F:AM 55314	234.8748	41.7	0.177541397	90.1	0.383608629	0.18436	0.04674	0.23517	32421	98.298	19.988	13.835		3
Test_Fossil	Hyaenodon	crucians	F:AM 75596	630.7713	108	0.171218951	244	0.386827999	0.23803	0.05375	0.23803	171880.2	161.254	31.133	22.122	3	2
Test_Fossil	Hyaenodon	luskensis	F:AM 75606	688.1649	121	0.17582995	254	0.369097581	0.17203	0.0524	0.20927	214880.4	175.238	33.648	25.687	3	3
Test_Fossil	Hyaenodon	cruentus	F:AM 75607	1050.6801	183	0.1741729	417	0.396885789	0.2078	0.05643	0.27973	355273.1	217.607	44.66	29.236	2	1
Test_Fossil	Hyaenodon	brevirostris	F:AM 75629	497.7549	79.7	0.160118966	175	0.351578658	0.15041	0.05368	0.21016	126403.2	151.611	28.713	25.335	2	1
Test_Fossil	Hyaenodon	cruentus	F:AM 75692	1174.8402	191	0.162575302	411	0.349834812	0.21521	0.04107	0.28214	384505.9	221.668	45.36	32.287		3
Test_Fossil	Hyaenodon	horridus	F:AM 75704	1218.429	199	0.163325069	440	0.361120755	0.18404	0.05106	0.26153	563121.4	251.169	47.112	33.946	1	2
Test_Fossil	Hyaenodon	cruentus	F:AM 75729	854.4165	135	0.158002567	307	0.35930954	0.16082	0.04615	0.23846	349373.3	206.806	40.759	22.401	1	1
Meat_Specialist	Panthera	leo	AMNH 28151	1056.255	180.459	0.170847949	318.3231	0.301369556	0.37691	1.06028	0.41876	266261	242.326	43.578	47.579	1	1
Meat_Specialist	Panthera	leo	AMNH 52071	334.0845	48.3108	0.144606529	80.8782	0.242089052	0.94876	0.48451		37982.8	155.058	32.558	36.134	1	1
Meat_Specialist	Panthera	leo	AMNH 81836	1180.6872	182.7762	0.154804931	370.69	0.313961225	0.45852	0.16756	0.5236	169754	260.264	49.599	43.361	1	1
Meat_Specialist	Panthera	leo	AMNH 81837	817.9737	129.2784	0.158047135	269.4628	0.329427218	0.9496	0.31145	0.99679	114487	226.18	42.533	40.49	3	1
Meat_Specialist	Panthera	leo	AMNH 81838	781.6239	119.6746	0.153110211	205.7856	0.263279565	0.87555	0.39986	2.88048	107957	221.056	44.19	42.632	1	1
Meat_Specialist	Panthera	leo	AMNH 81839	891.7371	139.8545	0.15683378	242.1324	0.271528907	0.96809	0.40379	0.01987	115824	226.425	45.292	43.377	1	1
Meat_Specialist	Panthera	leo	AMNH 81840	8580.708	1501.935	0.175036256	2589.671	0.301801553	0.15099	0.06281	0.20082	4878460	204.224	41.093	38.824	1	1
Meat_Specialist	Panthera	leo	AMNH 81841	7449.804	1227.231	0.164733327	2173.562	0.291760964	0.13788	0.07276	0.20715	4436130	203.731	39.316	45.128	1	1
Meat_Specialist	Panthera	leo	AMNH 81842	7225.137	1214.325	0.168069477	2413.022	0.333975951	0.18975	0.08033	0.0247	3822140	196.658	35.295	41.977		1
Meat_Specialist	Panthera	leo	AMNH 81843	6081.612	1041.192	0.171203293	1827.506	0.300496973	0.20393	0.09097	0.24579	3755250	191.267	34.834	40.685	3	1
Meat_Specialist	Panthera	leo	UMMZ 114804	1961.778	360	0.183507002	591	0.301257329	0.15848	0.06712	0.26169	665390.3	205.32	41.779	27.51	1	1
Scavenger	Parahyaena	brunnea	AMNH 35357	4437.567	944.3042	0.212797734	1826.941	0.411698798	0.23636	0.09175	0.28319	2490460	159.87	34.67	31.702	2	2
Scavenger	Parahyaena	brunnea	AMNH 69448	480.5757	74.382	0.154776864	150.14	0.312416962	1.68144	0.58362	1.7201	56166.3	168.139	39.536	36.099	3	3
Scavenger	Parahyaena	brunnea	AMNH 81834	536.6112	75.8	0.141256835	145.44	0.271034224	1.61335	0.94376	1.65236	64166.4	176.976	40.317	30.391	1	1
Scavenger	Parahyaena	brunnea	AMNH 83588	404.6337	49.5513	0.122459647	94.7361	0.234128052	1.60765	0.72719	1.65029	53274	168.742	35.904	31.465	1	1
Scavenger	Parahyaena	brunnea	AMNH 83589	530.2323	75.054	0.141549279	145.23	0.273898818	1.81984	1.37401	1.86	68810.9	181.063	39.69	33.909	2	3
Scavenger	Parahyaena	brunnea	AMNH 83590	435.8316	63.1704	0.144942221	124.024	0.284568627	0.80482		0.85254	62774.8	178.971	39.372	36.156	2	2
Scavenger	Parahyaena	brunnea	UMMZ 95748	712.2111	111	0.155852668	233	0.327150195	0.24618	0.11285	0.31238	263512.4	152.365	38.392	26.973	2	2
